# Supplementary material for: Use of Distal Tibial Cortical Bone Thickness and FRAX Score for Further Treatment Planning in Patients with Trimalleolar Ankle Fractures
Source: J Clin Med. 2023 May 25;12(11):3666. doi: 10.3390/jcm12113666 (PMC10253613; doi:10.3390/jcm12113666)
Supplement: Supplementary file 1 [file jcm-12-03666-s001.zip]

Archive with 1 entries (1 files):
- jcm-2398519-supplementary.pdf
